# Supplementary material for: A Pseudomonas aeruginosa-Derived Particulate Vaccine Protects against P. aeruginosa Infection
Source: Vaccines (Basel). 2021 Jul 20;9(7):803. doi: 10.3390/vaccines9070803 (PMC8309987; doi:10.3390/vaccines9070803)
Supplement: Supplementary file 1 [file vaccines-09-00803-s001.zip]

Archive with 1 entries (1 files):
- vaccines-1295761-supplementary.pdf
